# Supplementary material for: Extracting nanoscale membrane morphology from single-molecule localizations
Source: Biophys J. 2023 Jun 23;122(15):3022–30. doi: 10.1016/j.bpj.2023.06.010 (PMC10432223; doi:10.1016/j.bpj.2023.06.010)
Supplement: Data S1. User-guide-data [file mmc2.zip]

Archive with 1 entries (1 files):
- user-guide-data.hdf
